# Supplementary material for: Drought-hardening improves drought tolerance in Nicotiana tabacum at physiological, biochemical, and molecular levels
Source: BMC Plant Biol. 2020 Oct 23;20:486. doi: 10.1186/s12870-020-02688-7 (PMC7584104; doi:10.1186/s12870-020-02688-7)
Supplement: Supplementary file 1 — Additional file 1 : Online Resource 1. Reagents list. Online Resource 2. Genes-specific primers list for qRT-PCR. Data Set 1. Raw data for plant growth, leaf water potential, chlorophyll fluorescence, and multicolor fluorescence analysis. Data Set 2. Raw data for biochemical analysis. Data Set 3. Raw data for qRT-PCR analysis. [file 12870_2020_2688_MOESM1_ESM.zip]

Archive with 5 entries (5 files):
- Data Set 1.xlsx
- Data Set 2.xlsx
- Data Set 3.xlsx
- Online Resource 1-Reagents List.xlsx
- Online Resource 2-Genes-specific primers list for qR-PCR.xlsx
