# Supplementary material for: Drought-hardening improves drought tolerance in Nicotiana tabacum at physiological, biochemical, and molecular levels
Source: BMC Plant Biol. 2020 Oct 23;20:486. doi: 10.1186/s12870-020-02688-7 (PMC7584104; doi:10.1186/s12870-020-02688-7)
Supplement: Supplementary file 1 — Additional file 1 : Online Resource 1. Reagents list. Online Resource 2. Genes-specific primers list for qRT-PCR. Data Set 1. Raw data for plant growth, leaf water potential, chlorophyll fluorescence, and multicolor fluorescence analysis. Data Set 2. Raw data for biochemical analysis. Data Set 3. Raw data for qRT-PCR analysis. [file 12870_2020_2688_MOESM1_ESM.zip › Data Set 1.xlsx]

## Sheet: Sheet1
	Drought-Hardening Improves Drought Tolerance in Nicotiana tabacum at Physiological, Biochemical, and Molecular Levels Rayyan Khan1,2, Xinghua Ma1,*, Shahen Shah3, Xiaoying Wu1,2, Aaqib Shaheen4, Lixia Xiao1, Yuanhua Wu1 and Shusheng Wang1,* 1 Tobacco Research Institute, Chinese Academy of Agricultural Sciences, Key Laboratory of Tobacco Biology and Processing, Ministry of Agriculture, Qingdao 266…
						Raw data for plant growth, leaf water potential, chlorophyll fluorescence, and multicolor fluorescence parameters
	Honghuadajinyuan (H)										Yun Yan-100 (Y)
		PFW	PDW	LWP	QYLss	qPLss	RfdLss	BF				PFW	PDW	LWP	QYLss	qPLss	RfdLss	BF
	HCK-1	1.2562	0.1938	-1.24	0.56	0.76	1.59	808			YCK-1	1.1922	0.2078	-1.18	0.55	0.72	1.9	805
	HCK-2	1.2945	0.2049	-1.15	0.63	0.82	2.16	740			YCK-2	1.4829	0.1928	-1.29	0.58	0.75	1.95	787
	HCK-3	1.4671	0.2422	-1.45	0.61	0.82	2.38	726			YCK-3	1.265	0.235	-1.38	0.51	0.68	1.72	773
	HCK-4	1.3242	0.2154	-1.11	0.62	0.8	2.14	743			YCK-4	1.1541	0.233	-1.22	0.54	0.71	1.89	793
	HCK-5	1.4616	0.2123	-1.28	0.57	0.74	1.81	729			YCK-5	1.1236	0.1819	-1.25	0.54	0.7	1.68	766
	HCK-6	1.2912	0.1641	-1.21	0.6	0.8	2.2	787			YCK-6	1.3126	0.2041	-1.3	0.51	0.68	1.79	886
	HT1-1	1.2636	0.1673	-1.12	0.59	0.78	2.05	779			YT1-1	1.3539	0.2192	-1.2	0.45	0.61	1.44	825
	HT1-2	1.5347	0.2454	-1.31	0.52	0.7	1.65	845			YT1-2	1.3512	0.1761	-1.27	0.58	0.76	1.9	853
	HT1-3	1.2295	0.1691	-1.3	0.61	0.8	2.11	778			YT1-3	1.2604	0.1958	-1.46	0.56	0.75	2.09	823
	HT1-4	1.3626	0.2008	-1.24	0.49	0.654711	1.49	790			YT1-4	0.9056	0.131	-1.29	0.51	0.67	1.63	791
	HT1-5	1.1619	0.1656	-1.28	0.59	0.754953	2.31	824			YT1-5	1.2503	0.1717	-1.3	0.51	0.67	1.54	917
	HT1-6	1.4081	0.1816	-1.18	0.56	0.73	1.9	732			YT1-6	1.3218	0.1903	-1.33	0.52	0.76	1.68	953
	HT2-1	1.0464	0.1317	-1.24	0.62	0.82	2.32	764			YT2-1	1.2061	0.1779	-1.26	0.625968	0.793314	2.16365	732
	HT2-2	1.0796	0.1587	-1.53	0.61	0.82	2.44	724			YT2-2	1.1199	0.1606	-1.46	0.608146	0.791594	2.43604	749
	HT2-3	1.3608	0.1976	-1.33	0.6	0.79	2.18	774			YT2-3	0.9882	0.145	-1.55	0.596584	0.765129	2.18604	751
	HT2-4	1.1142	0.1695	-1.39	0.6	0.77	2.09	689			YT2-4	0.8987	0.1347	-1.41	0.55758	0.724605	2.04311	747
	HT2-5	1.1788	0.1506	-1.41	0.61	0.78	1.77	786			YT2-5	1.0284	0.1862	-1.31	0.512138	0.673877	1.74366	793
	HT2-6	1.0085	0.125	-1.35	0.57	0.73	1.91	696			YT2-6	1.0527	0.1541	-1.42	0.53354	0.688422	1.58112	793
	HT3-1	1.2416	0.2031	-1.35	0.59	0.77	2.24	784			YT3-1	0.9405	0.1342	-1.52	0.526666	0.671934	1.72585	801
	HT3-2	1.2805	0.1537	-1.71	0.57	0.75	1.84	740			YT3-2	1.3279	0.1946	-1.34	0.424401	0.551764	1.4532	1194
	HT3-3	1.0882	0.1468	-1.61	0.59	0.76	1.95	782			YT3-3	0.8534	0.135	-1.43	0.508522	0.680581	1.83206	765
	HT3-4	1.3241	0.2043	-1.53	0.57	0.75	1.87	881			YT3-4	0.8892	0.1346	-1.38	0.52537	0.677856	1.76257	809
	HT3-5	1.0482	0.16	-1.57	0.58	0.75	1.89	792			YT3-5	0.8361	0.1122	-1.49	0.462301	0.60393	1.45398	801
	HT3-6	1.2194	0.1657	-1.44	0.55	0.72	1.74	904			YT3-6	0.6998	0.0975	-1.4	0.543324	0.699956	1.74052	830
