# Supplementary material for: Drought-hardening improves drought tolerance in Nicotiana tabacum at physiological, biochemical, and molecular levels
Source: BMC Plant Biol. 2020 Oct 23;20:486. doi: 10.1186/s12870-020-02688-7 (PMC7584104; doi:10.1186/s12870-020-02688-7)
Supplement: Supplementary file 1 — Additional file 1 : Online Resource 1. Reagents list. Online Resource 2. Genes-specific primers list for qRT-PCR. Data Set 1. Raw data for plant growth, leaf water potential, chlorophyll fluorescence, and multicolor fluorescence analysis. Data Set 2. Raw data for biochemical analysis. Data Set 3. Raw data for qRT-PCR analysis. [file 12870_2020_2688_MOESM1_ESM.zip › Data Set 2.xlsx]

## Sheet: Sheet1
	Drought-Hardening Improves Drought Tolerance in Nicotiana tabacum at Physiological, Biochemical, and Molecular Levels Rayyan Khan1,2, Xinghua Ma1,*, Shahen Shah3, Xiaoying Wu1,2, Aaqib Shaheen4, Lixia Xiao1, Yuanhua Wu1 and Shusheng Wang1,* 1 Tobacco Research Institute, Chinese Academy of Agricultural Sciences, Key Laboratory of Tobacco Biology and Processing, Ministry of Agriculture, Qingdao 266…
										Raw data for biochemical analysis
	Honghuadajinyuan (H)													Yun Yan-100 (Y)
		MDA	H2O2	POD	CAT	APX	GR	ASA	GSH	PRO	SS				MDA	H2O2	POD	CAT	APX	GR	ASA	GSH	PRO	SS
	HCK-1	18.4798	2.16408	70.119	47.3571	0.557599	98.9048	425.054	0.317682	71.7182	9.42268			YCK-1	19.2688	2.12415	66.057	55.3598	1.11623	178.667	317.288	0.536757	154.412	14.2734
	HCK-2	19.9561	2.14704	72.6014	47.2166	0.605519	89.0682	415.917	0.312864	73.2165	9.17484			YCK-2	20.2841	2.15223	68.5057	56.0749	1.24859	180.251	302.204	0.532979	154.596	14.6379
	HCK-3	19.6327	2.26271	68.8446	53.9462	0.574084	91.8247	418.276	0.332837	72.9371	9.34835			YCK-3	19.2155	2.27542	69.3545	49.2274	1.15897	188.425	306.545	0.498927	154.596	14.1492
	HT1-1	21.415	2.61454	63.083	53.5198	0.73581	112.285	437.316	0.338105	91.2569	11.0364			YT1-1	25.7236	2.01038	72.9714	47.1234	1.22278	110.057	330.636	0.518851	137.944	25.7492
	HT1-2	20.169	2.31736	68.2937	51.9107	0.710317	107.413	448.701	0.376088	76.3023	9.71286			YT1-2	26.4602	1.76492	75.4331	44.2736	0.870335	122.394	375.401	0.617025	136.85	23.4
	HT1-3	21.026	2.38562	65.7087	50.5984	0.736437	113.953	428.508	0.393986	74.0409	10.1062			YT1-3	23.9845	1.76331	77.3439	46.4004	0.93669	116.868	348.406	0.594057	132.926	25.5637
	HT2-1	22.3481	2.29536	78.1764	59.1378	0.805411	113.681	627.184	0.509707	81.3131	19.9677			YT2-1	22.1798	2.04223	68.5771	41.7273	1.16385	126.055	439.553	0.522694	150.271	32.3715
	HT2-2	22.3176	2.18262	77.3202	57.8837	0.765379	103.503	617.45	0.520618	99.3457	17.8808			YT2-2	22.1507	1.8054	71.2562	44.4926	1.12605	129.361	443.492	0.492857	153.6	33.253
	HT2-3	22.6164	2.31154	83.2774	55.2794	0.720948	101.591	605.081	0.472677	87.7823	20.0505			YT2-3	22.1875	2.04409	72.6117	47.4042	1.19096	121.358	442.673	0.503545	145.587	31.1101
	HT3-1	20.2333	2.50493	86.1084	64.2148	1.36146	114.065	598.268	0.351824	131.947	15.1166			YT3-1	21.4101	2.02909	82.3085	56.6328	1.67779	152.533	352.961	0.407429	207.222	21.3347
	HT3-2	20.5378	2.44485	85.5842	71.804	1.42491	132.673	622.679	0.388313	131.159	15.6224			YT3-2	21.026	1.99658	81.4961	56.9232	1.55392	152.992	361.289	0.400994	207.049	20.0904
	HT3-3	19.8462	2.36749	87.2328	69.6983	1.30897	115.66	599.721	0.391114	122.106	16.6021			YT3-3	22.2387	1.99917	82.6614	61.0785	1.61047	142.649	360.536	0.428457	195.657	17.6883
