# Supplementary material for: Drought-hardening improves drought tolerance in Nicotiana tabacum at physiological, biochemical, and molecular levels
Source: BMC Plant Biol. 2020 Oct 23;20:486. doi: 10.1186/s12870-020-02688-7 (PMC7584104; doi:10.1186/s12870-020-02688-7)
Supplement: Supplementary file 1 — Additional file 1 : Online Resource 1. Reagents list. Online Resource 2. Genes-specific primers list for qRT-PCR. Data Set 1. Raw data for plant growth, leaf water potential, chlorophyll fluorescence, and multicolor fluorescence analysis. Data Set 2. Raw data for biochemical analysis. Data Set 3. Raw data for qRT-PCR analysis. [file 12870_2020_2688_MOESM1_ESM.zip › Data Set 3.xlsx]

## Sheet: Sheet1
		Drought-Hardening Improves Drought Tolerance in Nicotiana tabacum at Physiological, Biochemical, and Molecular Levels Rayyan Khan1,2, Xinghua Ma1,*, Shahen Shah3, Xiaoying Wu1,2, Aaqib Shaheen4, Lixia Xiao1, Yuanhua Wu1 and Shusheng Wang1,* 1 Tobacco Research Institute, Chinese Academy of Agricultural Sciences, Key Laboratory of Tobacco Biology and Processing, Ministry of Agriculture, Qingdao 266…
								Raw data for qRT-PCR analysis
	Treatments	Gene name	CT		Treatments	Gene name	CT		Treatments	Gene name	CT		Treatments	Gene name	CT		Treatments	Gene name	CT		Treatments	Gene name	CT		Treatments	Gene name	CT		Treatments	Gene name	CT		Treatments	Gene name	CT		Treatments	Gene name	CT		Treatments	Gene name	CT		Treatments	Gene name	CT		Treatments
	HCK	CAT1	26.1204		YCK	CAT1	28.9113		HCK	APX1	21.0973		YCK	APX1	28.9633		HCK	GR2	24.446		YCK	GR2	30.2692		HCK	P5CS1	21.6382		YCK	P5CS1	31.9932		HCK	WRKY6	29.2116		YCK	WRKY6	27.3072		HCK	SnRK2	28.1147		YCK	SnRK2	29.867		HCK
		CAT1	26.5964			CAT1	29.9378			APX1	26.57			APX1	28.3724			GR2	27.2689			GR2	25.5473			P5CS1	31.7542			P5CS1	31.9203			WRKY6	30.2345			WRKY6	31.4245			SnRK2	28.1304			SnRK2	30.9258
		CAT1	26.5604			CAT1	29.5742			APX1	26.745			APX1	28.0385			GR2	27.2394			GR2	30.1183			P5CS1	31.2298			P5CS1	31.9796			WRKY6	29.928			WRKY6	31.141			SnRK2	28.5388			SnRK2	30.6163
		CAT1	26.1658			CAT1	29.312			APX1	26.92			APX1	29.21			GR2	27.2099			GR2	29.97			P5CS1	31.7054			P5CS1	31.598			WRKY6	29.5077			WRKY6	30.683			SnRK2	28.6854			SnRK2	30.3067
		CAT1	26.0858			CAT1	29.82			APX1	26.895			APX1	29.321			GR2	27.1804			GR2	29.392			P5CS1	31.181			P5CS1	31.321			WRKY6	29.8659			WRKY6	30.956			SnRK2	28.8975			SnRK2	29.9972
		CAT1	26.3058			CAT1	29.5			APX1	26.27			APX1	29.174			GR2	27.1509			GR2	29.765			P5CS1	31.6565			P5CS1	31.034			WRKY6	29.2241			WRKY6	30.509			SnRK2	28.1095			SnRK2	29.6876
		CAT1	27.5258			CAT1	28.878			APX1	26.4451			APX1	28.722			GR2	27.8214			GR2	29.782			P5CS1	31.1321			P5CS1	30.81			WRKY6	29.5823			WRKY6	31.702			SnRK2	29.0216			SnRK2	29.3781
		CAT1	27.6458			CAT1	29.343			APX1	26.6201			APX1	28.901			GR2	27.9919			GR2	29.832			P5CS1	31.6077			P5CS1	30.567			WRKY6	29.0405			WRKY6	31.105			SnRK2	29.1437			SnRK2	29.0685
		CAT1	27.9659			CAT1	29.165			APX1	27.2951			APX1	28.323			GR2	28.0624			GR2	30.291			P5CS1	30.8833			P5CS1	30.809			WRKY6	29.2987			WRKY6	31.482			SnRK2	29.0457			SnRK2	29.759
		Actin	23.8923			Actin	26.0986			Actin	23.8923			Actin	26.0986			Actin	23.8923			Actin	26.0986			Actin	23.8923			Actin	26.0986			Actin	23.8923			Actin	26.0986			Actin	23.581			Actin	26.9205
		Actin	23.6806			Actin	26.6867			Actin	23.6806			Actin	26.6867			Actin	23.6806			Actin	26.6867			Actin	23.6806			Actin	26.6867			Actin	23.6806			Actin	26.6867			Actin	23.8179			Actin	26.6763
		Actin	23.7735			Actin	26.5018			Actin	23.7735			Actin	26.5018			Actin	23.7735			Actin	26.5018			Actin	23.7735			Actin	26.5018			Actin	23.7735			Actin	26.5018			Actin	23.8917			Actin	26.1965
	HT1	CAT1	25.0251		YT1	CAT1	28.2958		HT1	APX1	23.2576		YT1	APX1	27.5525		HT1	GR2	24.5788		YT1	GR2	28.7307		HT1	P5CS1	30.5886		YT1	P5CS1	30.0429		HT1	WRKY6	26.6333		YT1	WRKY6	27.2696		HT1	SnRK2	25.6081		YT1	SnRK2	25.9055		HT1
		CAT1	25.1264			CAT1	28.5831			APX1	23.5539			APX1	27.5109			GR2	24.6881			GR2	28.7153			P5CS1	30.642			P5CS1	30.1266			WRKY6	26.748			WRKY6	27.3077			SnRK2	25.5913			SnRK2	26.3247
		CAT1	24.8595			CAT1	28.3174			APX1	23.2676			APX1	27.3512			GR2	24.5348			GR2	28.9738			P5CS1	30.7129			P5CS1	29.9101			WRKY6	26.5563			WRKY6	26.9031			SnRK2	25.0297			SnRK2	25.7976
		CAT1	25.5925			CAT1	28.0517			APX1	23.3697			APX1	27.2703			GR2	24.5566			GR2	29.0497			P5CS1	30.7722			P5CS1	29.8938			WRKY6	26.9688			WRKY6	26.7936			SnRK2	24.9313			SnRK2	25.2348
		CAT1	25.3255			CAT1	27.886			APX1	23.5748			APX1	27.5696			GR2	24.5347			GR2	29.1712			P5CS1	30.5343			P5CS1	29.8274			WRKY6	26.8303			WRKY6	26.6104			SnRK2	24.8421			SnRK2	25.4309
		CAT1	25.0585			CAT1	27.5203			APX1	23.3798			APX1	27.869			GR2	24.5127			GR2	29.2928			P5CS1	30.2964			P5CS1	29.761			WRKY6	26.4917			WRKY6	26.4271			SnRK2	25.2529			SnRK2	25.6269
		CAT1	25.8916			CAT1	27.9546			APX1	24.0848			APX1	26.9684			GR2	25.4907			GR2	28.4143			P5CS1	31.4586			P5CS1	29.6946			WRKY6	25.7532			WRKY6	27.8438			SnRK2	25.9637			SnRK2	25.123
		CAT1	25.9246			CAT1	27.8889			APX1	23.7898			APX1	26.8677			GR2	25.9688			GR2	28.5359			P5CS1	31.0207			P5CS1	29.6283			WRKY6	25.9946			WRKY6	27.3606			SnRK2	25.6745			SnRK2	25.0191
		CAT1	25.8576			CAT1	27.7232			APX1	23.6948			APX1	26.7671			GR2	25.8468			GR2	28.6574			P5CS1	31.0829			P5CS1	29.5619			WRKY6	26.2761			WRKY6	27.1773			SnRK2	25.7853			SnRK2	25.2152
		Actin	23.0762			Actin	25.383			Actin	23.0762			Actin	25.383			Actin	23.0762			Actin	25.383			Actin	23.0762			Actin	25.383			Actin	23.0762			Actin	25.383			Actin	24.027			Actin	25.0666
		Actin	23.3892			Actin	25.4689			Actin	23.3892			Actin	25.4689			Actin	23.3892			Actin	25.4689			Actin	23.3892			Actin	25.4689			Actin	23.3892			Actin	25.4689			Actin	24.1369			Actin	25.41
		Actin	23.334			Actin	25.5149			Actin	23.334			Actin	25.5149			Actin	23.334			Actin	25.5149			Actin	23.334			Actin	25.5149			Actin	23.334			Actin	25.5149			Actin	24.6391			Actin	25.9263
	HT2	CAT1	24.0265		YT2	CAT1	28.3712		HT2	APX1	23.7484		YT2	APX1	26.0972		HT2	GR2	25.267		YT2	GR2	28.8051		HT2	P5CS1	29.2543		YT2	P5CS1	30.1315		HT2	WRKY6	26.7488		YT2	WRKY6	28.4283		HT2	SnRK2	24.7842		YT2	SnRK2	25.8663		HT2
		CAT1	24.417			CAT1	28.2359			APX1	23.6069			APX1	26.768			GR2	25.2761			GR2	28.6036			P5CS1	28.9904			P5CS1	30.0359			WRKY6	27.2274			WRKY6	28.8101			SnRK2	25.2569			SnRK2	25.8463
		CAT1	24.6287			CAT1	28.0206			APX1	23.9853			APX1	26.7903			GR2	25.3516			GR2	28.6788			P5CS1	29.2278			P5CS1	30.0776			WRKY6	27.0079			WRKY6	28.8063			SnRK2	25.1741			SnRK2	25.4918
		CAT1	24.8405			CAT1	27.8053			APX1	24.017			APX1	26.245			GR2	25.3829			GR2	29.0695			P5CS1	29.131			P5CS1	30.4277			WRKY6	26.7885			WRKY6	29.2596			SnRK2	25.0912			SnRK2	25.3604
		CAT1	24.0522			CAT1	27.89			APX1	24.1355			APX1	26.5915			GR2	25.4252			GR2	29.2064			P5CS1	29.1178			P5CS1	30.2008			WRKY6	26.869			WRKY6	29.2986			SnRK2	25.4083			SnRK2	25.1732
		CAT1	24.2639			CAT1	27.9747			APX1	24.2539			APX1	26.9381			GR2	25.4675			GR2	29.1432			P5CS1	29.1045			P5CS1	29.9738			WRKY6	26.9495			WRKY6	28.9376			SnRK2	24.9255			SnRK2	24.986
		CAT1	25.4756			CAT1	28.1594			APX1	24.3723			APX1	27.1847			GR2	26.5098			GR2	28.4801			P5CS1	28.0913			P5CS1	29.0468			WRKY6	27.13			WRKY6	28.2766			SnRK2	25.8426			SnRK2	24.7987
		CAT1	25.6873			CAT1	28.5441			APX1	24.4907			APX1	26.6312			GR2	26.5521			GR2	28.0169			P5CS1	28.9781			P5CS1	29.1199			WRKY6	27.9105			WRKY6	28.6156			SnRK2	25.7597			SnRK2	24.6115
		CAT1	25.8991			CAT1	28.7288			APX1	24.6091			APX1	26.9778			GR2	26.5944			GR2	28.2537			P5CS1	28.8648			P5CS1	29.2929			WRKY6	27.691			WRKY6	28.9546			SnRK2	25.9769			SnRK2	24.4243
		Actin	23.3486			Actin	25.0747			Actin	23.3486			Actin	25.0747			Actin	23.3486			Actin	25.0747			Actin	23.3486			Actin	25.0747			Actin	23.3486			Actin	25.0747			Actin	24.2761			Actin	24.7012
		Actin	23.7106			Actin	25.256			Actin	23.7106			Actin	25.256			Actin	23.7106			Actin	25.256			Actin	23.7106			Actin	25.256			Actin	23.7106			Actin	25.256			Actin	24.3044			Actin	24.3368
		Actin	23.5907			Actin	25.0519			Actin	23.5907			Actin	25.0519			Actin	23.5907			Actin	25.0519			Actin	23.5907			Actin	25.0519			Actin	23.5907			Actin	25.0519			Actin	24.4695			Actin	24.9303
	HT3	CAT1	23.9866		YT3	CAT1	29.5871		HT3	APX1	23.7444		YT3	APX1	28.0487		HT3	GR2	25.7874		YT3	GR2	29.8647		HT3	P5CS1	29.1615		YT3	P5CS1	30.8578		HT3	WRKY6	29.4114		YT3	WRKY6	29.7814		HT3	SnRK2	25.1151		YT3	SnRK2	30.2779		HT3
		CAT1	23.8518			CAT1	29.9987			APX1	23.8361			APX1	28.2951			GR2	25.9034			GR2	29.9186			P5CS1	29.2508			P5CS1	30.6264			WRKY6	30.3801			WRKY6	29.7093			SnRK2	26.3507			SnRK2	29.9131
		CAT1	23.8829			CAT1	29.6856			APX1	23.9619			APX1	28.1318			GR2	25.9493			GR2	30.2827			P5CS1	29.19			P5CS1	30.7325			WRKY6	30.3146			WRKY6	29.73			SnRK2	26.0521			SnRK2	30.121
		CAT1	23.9141			CAT1	30.139			APX1	24.065			APX1	29.876			GR2	26.0419			GR2	29.756			P5CS1	29.2293			P5CS1	29.987			WRKY6	30.2491			WRKY6	29.329			SnRK2	25.9535			SnRK2	30.447
		CAT1	23.9452			CAT1	30.32			APX1	24.1737			APX1	29.903			GR2	26.1228			GR2	29.987			P5CS1	29.2436			P5CS1	29.89			WRKY6	30.1836			WRKY6	29.401			SnRK2	25.8549			SnRK2	30.1686
		CAT1	23.9764			CAT1	30.445			APX1	24.2825			APX1	29.745			GR2	26.2038			GR2	29.802			P5CS1	29.2579			P5CS1	30.567			WRKY6	30.1182			WRKY6	29.214			SnRK2	26.3563			SnRK2	30.0901
		CAT1	24.8075			CAT1	29.034			APX1	23.9912			APX1	28.302			GR2	26.2847			GR2	29.978			P5CS1	29.2721			P5CS1	29.563			WRKY6	30.0527			WRKY6	30.045			SnRK2	26.8577			SnRK2	29.0116
		CAT1	24.8387			CAT1	29.32			APX1	23.9			APX1	28.189			GR2	26.3656			GR2	29.76			P5CS1	29.5864			P5CS1	29.98			WRKY6	29.9872			WRKY6	30.239			SnRK2	26.7591			SnRK2	29.6331
		CAT1	25.0699			CAT1	29.187			APX1	23.9087			APX1	28.28			GR2	26.4466			GR2	30.045			P5CS1	29.3007			P5CS1	29.873			WRKY6	29.9218			WRKY6	29.995			SnRK2	26.9604			SnRK2	29.1546
		Actin	23.5272			Actin	27.0532			Actin	23.5272			Actin	27.0532			Actin	23.5272			Actin	27.0532			Actin	23.5272			Actin	27.0532			Actin	23.5272			Actin	27.0532			Actin	25.6258			Actin	27.4594
		Actin	24.1278			Actin	27.6883			Actin	24.1278			Actin	27.6883			Actin	24.1278			Actin	27.6883			Actin	24.1278			Actin	27.6883			Actin	24.1278			Actin	27.6883			Actin	25.6179			Actin	27.8578
		Actin	24.5515			Actin	27.4149			Actin	24.5515			Actin	27.4149			Actin	24.5515			Actin	27.4149			Actin	24.5515			Actin	27.4149			Actin	24.5515			Actin	27.4149			Actin	25.36			Actin	27.1203
[truncated: 17 more columns]
