# Supplementary material for: Drought-hardening improves drought tolerance in Nicotiana tabacum at physiological, biochemical, and molecular levels
Source: BMC Plant Biol. 2020 Oct 23;20:486. doi: 10.1186/s12870-020-02688-7 (PMC7584104; doi:10.1186/s12870-020-02688-7)
Supplement: Supplementary file 1 — Additional file 1 : Online Resource 1. Reagents list. Online Resource 2. Genes-specific primers list for qRT-PCR. Data Set 1. Raw data for plant growth, leaf water potential, chlorophyll fluorescence, and multicolor fluorescence analysis. Data Set 2. Raw data for biochemical analysis. Data Set 3. Raw data for qRT-PCR analysis. [file 12870_2020_2688_MOESM1_ESM.zip › Online Resource 1-Reagents List.xlsx]

## Sheet: Sheet1
	Drought-Hardening Improves Drought Tolerance in Nicotiana tabacum at Physiological, Biochemical, and Molecular Levels Rayyan Khan1,2, Xinghua Ma1,*, Shahen Shah3, Xiaoying Wu1,2, Aaqib Shaheen4, Lixia Xiao1, Yuanhua Wu1 and Shusheng Wang1,* 1 Tobacco Research Institute, Chinese Academy of Agricultural Sciences, Key Laboratory of Tobacco Biology and Processing, Ministry of Agriculture, Qingdao 266…
						Rayyan Khan: rayyanswb@gmail.com
						*Correspondence: wangshusheng@caas.cn ; maxinghua@caas.cn
	The following are details of reagents used in biochemical analysis.
	Peroxidase (POD)											Hydrogen peroxide (H2O2)
	Extraction solution		Na2HPO4.12H2O and NaH2PO4 solution									Reagent 1		Acetone
	Reagent 1		Sodium acetate and glacial acetic acid solution									Reagent 2		Titanium sulfate
	Reagent 1		Guaiacol solution									Reagent 3		Concentrated ammonia water
	Reagent 1		Hydrogen peroxide (H2O2) solution									Reagent 4		Sulfuric acid solution
	Ascorbate peroxidase (APX)											Reduced glutathione (GSH)
	Reagent 1		K2HPO4.3H2O, KH2PO4, PVP solution									Reagent 1		Metaphosphoric acid solution
	Reagent 2		Ascorbic acid									Reagent 2		K2HPO4 · 3H2O, KH2PO4 and EDTA solution
	Reagent 3		H2O2 solution									Reagent 3		DTNB, sodium citrate solution
	Glutathione reductase (GR)											Malondialdehyde (MDA)
	Reagent 1		K2HPO4 · 3H2O, KH2PO4, BSA solution									Extraction solution		Na2HPO4.12H2O and NaH2PO4 solution
	Reagent 2		NADPH									Reagent 1		TCA, TBA solution
	Reagent 3		GSSG solution
	Ascorbic acid (AsA)											Proline content
	Extraction solution		Acetic acid aqueous solution									Extraction solution		Sulfosalicylic acid solution
	Reagent 1		EDTA2Na aqueous solution									Reagent 1		Glacial acetic acid
	Reagent 2		Acetic acid aqueous solution									Reagent 2		Ninhydrin, glacial acetic acid, conc. phosphoric acid solution
	Reagent 3		Solid blue B salt									Reagent 3		Toluene
