# Supplementary material for: Drought-hardening improves drought tolerance in Nicotiana tabacum at physiological, biochemical, and molecular levels
Source: BMC Plant Biol. 2020 Oct 23;20:486. doi: 10.1186/s12870-020-02688-7 (PMC7584104; doi:10.1186/s12870-020-02688-7)
Supplement: Supplementary file 1 — Additional file 1 : Online Resource 1. Reagents list. Online Resource 2. Genes-specific primers list for qRT-PCR. Data Set 1. Raw data for plant growth, leaf water potential, chlorophyll fluorescence, and multicolor fluorescence analysis. Data Set 2. Raw data for biochemical analysis. Data Set 3. Raw data for qRT-PCR analysis. [file 12870_2020_2688_MOESM1_ESM.zip › Online Resource 2-Genes-specific primers list for qR-PCR.xlsx]

## Sheet: Sheet1
	Drought-Hardening Improves Drought Tolerance in Nicotiana tabacum at Physiological, Biochemical, and Molecular Levels Rayyan Khan1,2, Xinghua Ma1,*, Shahen Shah3, Xiaoying Wu1,2, Aaqib Shaheen4, Lixia Xiao1, Yuanhua Wu1 and Shusheng Wang1,* 1 Tobacco Research Institute, Chinese Academy of Agricultural Sciences, Key Laboratory of Tobacco Biology and Processing, Ministry of Agriculture, Qingdao 266…
							Rayyan Khan: rayyanswb@gmail.com
							*Correspondence: wangshusheng@caas.cn ; maxinghua@caas.cn
						Table S1: Genes-specific primers list for qRT-PCR
						Gene Name		Forward Primer (5ʹ-3ʹ)			Reverse Primer (5ʹ-3ʹ)
						CAT1		CACCTTACCTGTGCTGATTTC			CTGGTGTAGAACTTGACAGC
						APX1		CAGGCTATTGGAACCCATCAA			CAGGTCCTCCAGTAACTTCAAC
						GR2		GCCTTGAGCTTGGAAGAGTTA			CACCCATTCCTCGCCATATT
						P5CS1		GACACGGACTGATGGAAGATTAG			GCACCTGAAGTCACCAGAATAA
						ADC2		CGTAGCTCAGTCCTTCCATAAC			GAATCTGCTGCATTCTCATCAC
						SnRK2		AGTAGGAACTCCGGCCTATATC			GGGATAAGCACCAACCAACA
						AREB1		CACCTTCTGTATCTCCACTTCC			CTGGCAGCTGACTCTCTATTT
						DREB2B		GAGGGAGAAGGCTTTGGTTAG			CCTAGCACAAGGACCATACATT
						WRKY6		GGTACACATAACCACCCACTAC			CATCAGCACTTGGCATTGAAC
						Actin		CAAGGAAATCACCGCTTTGG			AAGGGATGCGAGGATGGA
